# Supplementary material for: Efficient Somatic Embryogenesis, Regeneration and Acclimatization of Panax ginseng Meyer: True-to-Type Conformity of Plantlets as Confirmed by ISSR Analysis
Source: Plants (Basel). 2023 Mar 10;12(6):1270. doi: 10.3390/plants12061270 (PMC10053578; doi:10.3390/plants12061270)
Supplement: Supplementary file 1 [file plants-12-01270-s001.zip]

Archive with 1 entries (1 files):
- plants-2240771-supplementary.pdf
